# Supplementary material for: Factors Predicting Ictal Quality in Bilateral Electroconvulsive Therapy Sessions
Source: Brain Sci. 2021 Jun 12;11(6):781. doi: 10.3390/brainsci11060781 (PMC8231613; doi:10.3390/brainsci11060781)
Supplement: Supplementary file 1 [file brainsci-11-00781-s001.zip]

Archive with 1 entries (1 files):
- brainsci-1218003-supplementary.pdf
